# Supplementary material for: Healthcare Utilization for Lateral Epicondylitis: A 9-Year Analysis of the 2010–2018 Health Insurance Review and Assessment Service National Patient Sample Data
Source: Healthcare (Basel). 2022 Mar 28;10(4):636. doi: 10.3390/healthcare10040636 (PMC9030966; doi:10.3390/healthcare10040636)
Supplement: Supplementary file 1 [file healthcare-10-00636-s001.zip]

Archive with 1 entries (1 files):
- healthcare-1641747-supplementary.pdf
